# Supplementary material for: Association of hemoglobin A1C with circulating metabolites in Dutch with European, African Surinamese and Ghanaian background
Source: Nutr Diabetes. 2019 Apr 30;9:15. doi: 10.1038/s41387-019-0082-0 (PMC6491479; doi:10.1038/s41387-019-0082-0)
Supplement: Supplementary file 1 — Table S1 [file 41387_2019_82_MOESM1_ESM.xlsx]

## Sheet: associations_amino_acids
what	estimate	conf.low	conf.high	ethnicity	gender	diabetes
Alanine	0.0958689	0.0495863	0.142519	European	Male	Prediabetes
Alanine	0.0498079	0.00276037	0.0914875	African Surinamese	Male	Prediabetes
Alanine	0.052055	0.0115526	0.0935811	Ghanaian	Male	Prediabetes
Alanine	0.105962	0.0561903	0.152248	European	Female	Prediabetes
Alanine	0.0599006	0.0193749	0.104113	African Surinamese	Female	Prediabetes
Alanine	0.0621477	0.0209941	0.103641	Ghanaian	Female	Prediabetes
Alanine	0.0292049	-0.0119604	0.0660004	European	Male	Diabetes
Alanine	-0.0168561	-0.0381368	0.00480794	African Surinamese	Male	Diabetes
Alanine	-0.014609	-0.0361103	0.00798501	Ghanaian	Male	Diabetes
Alanine	0.0392975	-0.000585	0.0781827	European	Female	Diabetes
Alanine	-0.00676346	-0.0244499	0.0107601	African Surinamese	Female	Diabetes
Alanine	-0.00451638	-0.0275459	0.0169097	Ghanaian	Female	Diabetes
Glutamine	-0.0294545	-0.075542	0.0180893	European	Male	Prediabetes
Glutamine	0.0206838	-0.0234845	0.0681081	African Surinamese	Male	Prediabetes
Glutamine	0.0181366	-0.0259508	0.0575993	Ghanaian	Male	Prediabetes
Glutamine	-0.0408067	-0.0902547	0.00720019	European	Female	Prediabetes
Glutamine	0.00933161	-0.0360808	0.0525106	African Surinamese	Female	Prediabetes
Glutamine	0.00678433	-0.0325381	0.0522336	Ghanaian	Female	Prediabetes
Glutamine	-0.0756861	-0.114928	-0.0358748	European	Male	Diabetes
Glutamine	-0.0255477	-0.0492461	-0.00340695	African Surinamese	Male	Diabetes
Glutamine	-0.028095	-0.0518833	-0.00560232	Ghanaian	Male	Diabetes
Glutamine	-0.0870383	-0.126759	-0.0448023	European	Female	Diabetes
Glutamine	-0.0369	-0.0540597	-0.0184525	African Surinamese	Female	Diabetes
Glutamine	-0.0394472	-0.0630368	-0.0163764	Ghanaian	Female	Diabetes
Histidine	-0.0049291	-0.0997193	0.101282	European	Male	Prediabetes
Histidine	-0.0187719	-0.120285	0.0744533	African Surinamese	Male	Prediabetes
Histidine	-0.0251421	-0.113739	0.0594963	Ghanaian	Male	Prediabetes
Histidine	-0.014536	-0.119793	0.0865844	European	Female	Prediabetes
Histidine	-0.0283788	-0.12779	0.0609994	African Surinamese	Female	Prediabetes
Histidine	-0.0347489	-0.120054	0.0545181	Ghanaian	Female	Prediabetes
Histidine	-0.00271107	-0.089653	0.082984	European	Male	Diabetes
Histidine	-0.0165539	-0.0647758	0.0334828	African Surinamese	Male	Diabetes
Histidine	-0.0229241	-0.0743918	0.0290126	Ghanaian	Male	Diabetes
Histidine	-0.0123179	-0.0993061	0.0809766	European	Female	Diabetes
Histidine	-0.0261607	-0.0654491	0.0122294	African Surinamese	Female	Diabetes
Histidine	-0.0325309	-0.0804956	0.0180893	Ghanaian	Female	Diabetes
Isoleucine	0.134925	0.0737557	0.188363	European	Male	Prediabetes
Isoleucine	0.0584753	-0.000503	0.112486	African Surinamese	Male	Prediabetes
Isoleucine	0.0440407	-0.00764896	0.0958995	Ghanaian	Male	Prediabetes
Isoleucine	0.149407	0.0893915	0.209296	European	Female	Prediabetes
Isoleucine	0.0729569	0.0181865	0.126842	African Surinamese	Female	Prediabetes
Isoleucine	0.0585224	0.00454706	0.109582	Ghanaian	Female	Prediabetes
Isoleucine	0.0860872	0.0401329	0.131709	European	Male	Diabetes
Isoleucine	0.00963712	-0.0166578	0.0370784	African Surinamese	Male	Diabetes
Isoleucine	-0.00479744	-0.0323344	0.0246135	Ghanaian	Male	Diabetes
Isoleucine	0.100569	0.0523434	0.148812	European	Female	Diabetes
Isoleucine	0.0241188	0.00137028	0.0449645	African Surinamese	Female	Diabetes
Isoleucine	0.00968423	-0.0201613	0.0372785	Ghanaian	Female	Diabetes
Leucine	0.0577212	0.0242589	0.0946614	European	Male	Prediabetes
Leucine	0.0355432	0.000898	0.0730535	African Surinamese	Male	Prediabetes
Leucine	0.0198215	-0.0116136	0.052655	Ghanaian	Male	Prediabetes
Leucine	0.0601334	0.0222381	0.0966835	European	Female	Prediabetes
Leucine	0.0379555	0.00360783	0.0729979	African Surinamese	Female	Prediabetes
Leucine	0.0222338	-0.00942693	0.0561455	Ghanaian	Female	Prediabetes
Leucine	0.0330014	0.0046014	0.0629648	European	Male	Diabetes
Leucine	0.0108235	-0.00619021	0.0286839	African Surinamese	Male	Diabetes
Leucine	-0.0048982	-0.0243979	0.0117771	Ghanaian	Male	Diabetes
Leucine	0.0354137	0.00518279	0.0665144	European	Female	Diabetes
Leucine	0.0132358	-0.00120458	0.0271763	African Surinamese	Female	Diabetes
Leucine	-0.00248593	-0.0191737	0.0154881	Ghanaian	Female	Diabetes
Valine	0.0571464	0.0154383	0.0969985	European	Male	Prediabetes
Valine	0.037006	-0.0042251	0.0765576	African Surinamese	Male	Prediabetes
Valine	0.0278373	-0.00948859	0.0628903	Ghanaian	Male	Prediabetes
Valine	0.0634745	0.0211407	0.105331	European	Female	Prediabetes
Valine	0.0433341	0.00386525	0.0817599	African Surinamese	Female	Prediabetes
Valine	0.0341654	-0.0033083	0.0705342	Ghanaian	Female	Prediabetes
Valine	0.0337247	0.00121033	0.0666717	European	Male	Diabetes
Valine	0.0135842	-0.00599088	0.0322306	African Surinamese	Male	Diabetes
Valine	0.0044156	-0.0163074	0.025528	Ghanaian	Male	Diabetes
Valine	0.0400528	0.00370899	0.072615	European	Female	Diabetes
Valine	0.0199124	0.00374918	0.0353271	African Surinamese	Female	Diabetes
Valine	0.0107437	-0.00820304	0.0316282	Ghanaian	Female	Diabetes
Phenylalanine	0.0277512	-0.00322333	0.0600131	European	Male	Prediabetes
Phenylalanine	0.0198965	-0.0118829	0.0507351	African Surinamese	Male	Prediabetes
Phenylalanine	0.0124006	-0.0149074	0.0430371	Ghanaian	Male	Prediabetes
Phenylalanine	0.0309801	-0.00219503	0.0628095	European	Female	Prediabetes
Phenylalanine	0.0231254	-0.00682767	0.0548702	African Surinamese	Female	Prediabetes
Phenylalanine	0.0156296	-0.0145266	0.0456944	Ghanaian	Female	Prediabetes
Phenylalanine	0.00350762	-0.0229319	0.0283158	European	Male	Diabetes
Phenylalanine	-0.00434709	-0.0195402	0.0101598	African Surinamese	Male	Diabetes
Phenylalanine	-0.0118429	-0.0273729	0.0028821	Ghanaian	Male	Diabetes
Phenylalanine	0.00673658	-0.0196227	0.0333989	European	Female	Diabetes
Phenylalanine	-0.00111813	-0.0129633	0.0110155	African Surinamese	Female	Diabetes
Phenylalanine	-0.00861397	-0.0236007	0.00692775	Ghanaian	Female	Diabetes
Tyrosine	0.0525322	0.0116685	0.0943715	European	Male	Prediabetes
Tyrosine	0.0228668	-0.0196425	0.0624174	African Surinamese	Male	Prediabetes
Tyrosine	0.0214612	-0.0189973	0.0583323	Ghanaian	Male	Prediabetes
Tyrosine	0.0528254	0.00943753	0.0955813	European	Female	Prediabetes
Tyrosine	0.02316	-0.018585	0.0631576	African Surinamese	Female	Prediabetes
Tyrosine	0.0217544	-0.0206035	0.0591447	Ghanaian	Female	Prediabetes
Tyrosine	0.0131207	-0.0191291	0.0449051	European	Male	Diabetes
Tyrosine	-0.0165447	-0.0359772	0.00246036	African Surinamese	Male	Diabetes
Tyrosine	-0.0179503	-0.0388102	0.00281034	Ghanaian	Male	Diabetes
Tyrosine	0.0134139	-0.0214375	0.045266	European	Female	Diabetes
Tyrosine	-0.0162515	-0.031126	-0.000915	African Surinamese	Female	Diabetes
Tyrosine	-0.0176571	-0.0376328	0.00210137	Ghanaian	Female	Diabetes
