# Supplementary material for: Association of hemoglobin A1C with circulating metabolites in Dutch with European, African Surinamese and Ghanaian background
Source: Nutr Diabetes. 2019 Apr 30;9:15. doi: 10.1038/s41387-019-0082-0 (PMC6491479; doi:10.1038/s41387-019-0082-0)
Supplement: Supplementary file 2 — Table S2 [file 41387_2019_82_MOESM2_ESM.xlsx]

## Sheet: associations_ketobodies
what	estimate	conf.low	conf.high	ethnicity	gender	diabetes
Acetoacetate	-0.292974	-0.436111	-0.14144	European	Male	Prediabetes
Acetoacetate	-0.0713062	-0.220568	0.0697066	African Surinamese	Male	Prediabetes
Acetoacetate	-0.0394545	-0.172489	0.093202	Ghanaian	Male	Prediabetes
Acetoacetate	-0.336663	-0.492361	-0.181128	European	Female	Prediabetes
Acetoacetate	-0.114995	-0.264417	0.0218113	African Surinamese	Female	Prediabetes
Acetoacetate	-0.0831434	-0.214175	0.0587345	Ghanaian	Female	Prediabetes
Acetoacetate	-0.128441	-0.24156	-0.00367773	European	Male	Diabetes
Acetoacetate	0.0932264	0.0236358	0.1663	African Surinamese	Male	Diabetes
Acetoacetate	0.125078	0.0551545	0.204273	Ghanaian	Male	Diabetes
Acetoacetate	-0.17213	-0.300066	-0.0500037	European	Female	Diabetes
Acetoacetate	0.0495375	-0.00748388	0.106105	African Surinamese	Female	Diabetes
Acetoacetate	0.0813892	0.00914208	0.153669	Ghanaian	Female	Diabetes
3-Hydroxybutyrate	-0.24041	-0.463834	0.00571186	European	Male	Prediabetes
3-Hydroxybutyrate	-0.315495	-0.74185	0.105229	African Surinamese	Male	Prediabetes
3-Hydroxybutyrate	-0.634055	-1.14486	-0.129238	Ghanaian	Male	Prediabetes
3-Hydroxybutyrate	-0.223875	-0.466141	0.021746	European	Female	Prediabetes
3-Hydroxybutyrate	-0.29896	-0.649773	0.0620056	African Surinamese	Female	Prediabetes
3-Hydroxybutyrate	-0.61752	-1.13506	-0.111599	Ghanaian	Female	Prediabetes
3-Hydroxybutyrate	0.0735817	-0.0934258	0.222306	European	Male	Diabetes
3-Hydroxybutyrate	-0.00150364	-0.310987	0.292675	African Surinamese	Male	Diabetes
3-Hydroxybutyrate	-0.320063	-0.808381	0.128985	Ghanaian	Male	Diabetes
3-Hydroxybutyrate	0.0901169	-0.122662	0.28906	European	Female	Diabetes
3-Hydroxybutyrate	0.0150315	-0.216302	0.250239	African Surinamese	Female	Diabetes
3-Hydroxybutyrate	-0.303528	-0.791504	0.198194	Ghanaian	Female	Diabetes
