# Supplementary material for: Association of hemoglobin A1C with circulating metabolites in Dutch with European, African Surinamese and Ghanaian background
Source: Nutr Diabetes. 2019 Apr 30;9:15. doi: 10.1038/s41387-019-0082-0 (PMC6491479; doi:10.1038/s41387-019-0082-0)
Supplement: Supplementary file 3 — Table S3 [file 41387_2019_82_MOESM3_ESM.xlsx]

## Sheet: associations_apoA1
what	estimate	conf.low	conf.high	ethnicity	gender	diabetes
Very large HDL	-0.0832096	-0.160396	-0.00503713	European	Male	Prediabetes
Very large HDL	-0.10135	-0.180539	-0.0261505	African Surinamese	Male	Prediabetes
Very large HDL	-0.0918782	-0.158536	-0.0164058	Ghanaian	Male	Prediabetes
Very large HDL	-0.0808221	-0.156229	0.00738545	European	Female	Prediabetes
Very large HDL	-0.0989626	-0.171703	-0.0191445	African Surinamese	Female	Prediabetes
Very large HDL	-0.0894907	-0.161291	-0.0181461	Ghanaian	Female	Prediabetes
Very large HDL	0.0208155	-0.0426903	0.0806177	European	Male	Diabetes
Very large HDL	0.00267504	-0.0329638	0.041274	African Surinamese	Male	Diabetes
Very large HDL	0.0121469	-0.0287029	0.0512811	Ghanaian	Male	Diabetes
Very large HDL	0.023203	-0.0453589	0.0842032	European	Female	Diabetes
Very large HDL	0.00506254	-0.0245864	0.0362023	African Surinamese	Female	Diabetes
Very large HDL	0.0145344	-0.0247719	0.0512151	Ghanaian	Female	Diabetes
Large HDL	-0.193933	-0.27885	-0.107051	European	Male	Prediabetes
Large HDL	-0.0776383	-0.165453	0.000491797	African Surinamese	Male	Prediabetes
Large HDL	-0.0658991	-0.143802	0.00954102	Ghanaian	Male	Prediabetes
Large HDL	-0.174226	-0.262192	-0.0844869	European	Female	Prediabetes
Large HDL	-0.0579315	-0.138602	0.0221127	African Surinamese	Female	Prediabetes
Large HDL	-0.0461922	-0.124177	0.0287967	Ghanaian	Female	Prediabetes
Large HDL	-0.134076	-0.206684	-0.0560569	European	Male	Diabetes
Large HDL	-0.0177812	-0.058017	0.0246179	African Surinamese	Male	Diabetes
Large HDL	-0.00604189	-0.051099	0.0362552	Ghanaian	Male	Diabetes
Large HDL	-0.114369	-0.190095	-0.0371387	European	Female	Diabetes
Large HDL	0.00192566	-0.0314557	0.0335197	African Surinamese	Female	Diabetes
Large HDL	0.0136649	-0.0288367	0.0553512	Ghanaian	Female	Diabetes
Medium HDL	-0.0322896	-0.0724907	0.0109724	European	Male	Prediabetes
Medium HDL	0.00748446	-0.0311787	0.0514221	African Surinamese	Male	Prediabetes
Medium HDL	-0.00792696	-0.047531	0.0271981	Ghanaian	Male	Prediabetes
Medium HDL	-0.0271764	-0.0707015	0.0159149	European	Female	Prediabetes
Medium HDL	0.0125977	-0.0274381	0.052641	African Surinamese	Female	Prediabetes
Medium HDL	-0.00281375	-0.0403287	0.0360742	Ghanaian	Female	Prediabetes
Medium HDL	-0.0338587	-0.0683009	0.000475113	European	Male	Diabetes
Medium HDL	0.00591535	-0.0145345	0.0250415	African Surinamese	Male	Diabetes
Medium HDL	-0.00949607	-0.0293394	0.0116752	Ghanaian	Male	Diabetes
Medium HDL	-0.0287455	-0.0627353	0.00836199	European	Female	Diabetes
Medium HDL	0.0110286	-0.00379443	0.0276739	African Surinamese	Female	Diabetes
Medium HDL	-0.00438286	-0.0261905	0.0146958	Ghanaian	Female	Diabetes
Small HDL	0.000167918	-0.0210578	0.0234708	European	Male	Prediabetes
Small HDL	0.0314053	0.00942487	0.0532135	African Surinamese	Male	Prediabetes
Small HDL	0.0185922	-0.00243014	0.037826	Ghanaian	Male	Prediabetes
Small HDL	0.000974548	-0.0216398	0.0232001	European	Female	Prediabetes
Small HDL	0.0322119	0.0117753	0.0537652	African Surinamese	Female	Prediabetes
Small HDL	0.0193989	0.00032001	0.040547	Ghanaian	Female	Prediabetes
Small HDL	-0.0221173	-0.0397273	-0.00447309	European	Male	Diabetes
Small HDL	0.00912006	-0.000849261	0.0202315	African Surinamese	Male	Diabetes
Small HDL	-0.00369298	-0.0145463	0.00751338	Ghanaian	Male	Diabetes
Small HDL	-0.0213107	-0.0398821	-0.00270547	European	Female	Diabetes
Small HDL	0.00992669	0.00170482	0.018864	African Surinamese	Female	Diabetes
Small HDL	-0.00288635	-0.0135527	0.00809978	Ghanaian	Female	Diabetes
