# Supplementary material for: Association of hemoglobin A1C with circulating metabolites in Dutch with European, African Surinamese and Ghanaian background
Source: Nutr Diabetes. 2019 Apr 30;9:15. doi: 10.1038/s41387-019-0082-0 (PMC6491479; doi:10.1038/s41387-019-0082-0)
Supplement: Supplementary file 4 — Table S4 [file 41387_2019_82_MOESM4_ESM.xlsx]

## Sheet: associations_apoB
what	estimate	conf.low	conf.high	ethnicity	gender	diabetes
Extreamly large VLDL	0.547182	0.181054	0.896661	European	Male	Prediabetes
Extreamly large VLDL	0.160582	-0.186102	0.501785	African Surinamese	Male	Prediabetes
Extreamly large VLDL	0.0667322	-0.262894	0.37075	Ghanaian	Male	Prediabetes
Extreamly large VLDL	0.535201	0.180061	0.910362	European	Female	Prediabetes
Extreamly large VLDL	0.148601	-0.192462	0.458566	African Surinamese	Female	Prediabetes
Extreamly large VLDL	0.0547514	-0.272585	0.372339	Ghanaian	Female	Prediabetes
Extreamly large VLDL	0.468001	0.194328	0.757071	European	Male	Diabetes
Extreamly large VLDL	0.0814	-0.0820296	0.256267	African Surinamese	Male	Diabetes
Extreamly large VLDL	-0.0124495	-0.187794	0.169848	Ghanaian	Male	Diabetes
Extreamly large VLDL	0.45602	0.15869	0.74443	European	Female	Diabetes
Extreamly large VLDL	0.0694192	-0.0630137	0.20686	African Surinamese	Female	Diabetes
Extreamly large VLDL	-0.0244304	-0.205847	0.150753	Ghanaian	Female	Diabetes
Very large VLDL	0.70685	0.228579	1.17897	European	Male	Prediabetes
Very large VLDL	0.389939	-0.0804823	0.865334	African Surinamese	Male	Prediabetes
Very large VLDL	0.196207	-0.238462	0.62179	Ghanaian	Male	Prediabetes
Very large VLDL	0.8206	0.344396	1.32779	European	Female	Prediabetes
Very large VLDL	0.503689	0.0220748	0.944916	African Surinamese	Female	Prediabetes
Very large VLDL	0.309957	-0.112571	0.755045	Ghanaian	Female	Prediabetes
Very large VLDL	0.323194	-0.0573095	0.715021	European	Male	Diabetes
Very large VLDL	0.00628307	-0.222617	0.236221	African Surinamese	Male	Diabetes
Very large VLDL	-0.187449	-0.433542	0.0758361	Ghanaian	Male	Diabetes
Very large VLDL	0.436944	0.0354262	0.835211	European	Female	Diabetes
Very large VLDL	0.120033	-0.0648941	0.302821	African Surinamese	Female	Diabetes
Very large VLDL	-0.0736994	-0.316142	0.181334	Ghanaian	Female	Diabetes
Large VLDL	0.447672	0.208809	0.670871	European	Male	Prediabetes
Large VLDL	0.386074	0.15526	0.622857	African Surinamese	Male	Prediabetes
Large VLDL	0.332458	0.118583	0.546913	Ghanaian	Male	Prediabetes
Large VLDL	0.413279	0.185381	0.661573	European	Female	Prediabetes
Large VLDL	0.351681	0.128519	0.577012	African Surinamese	Female	Prediabetes
Large VLDL	0.298064	0.0848317	0.512278	Ghanaian	Female	Prediabetes
Large VLDL	0.146086	-0.0399918	0.338346	European	Male	Diabetes
Large VLDL	0.0844882	-0.0319598	0.198939	African Surinamese	Male	Diabetes
Large VLDL	0.0308717	-0.0881897	0.152933	Ghanaian	Male	Diabetes
Large VLDL	0.111693	-0.090134	0.314603	European	Female	Diabetes
Large VLDL	0.0500949	-0.0411282	0.143045	African Surinamese	Female	Diabetes
Large VLDL	-0.00352156	-0.122344	0.117012	Ghanaian	Female	Diabetes
Medium VLDL	0.231523	0.111102	0.344954	European	Male	Prediabetes
Medium VLDL	0.152207	0.0369481	0.264076	African Surinamese	Male	Prediabetes
Medium VLDL	0.121312	0.0123279	0.219894	Ghanaian	Male	Prediabetes
Medium VLDL	0.198573	0.0750285	0.314973	European	Female	Prediabetes
Medium VLDL	0.119257	0.00982691	0.224013	African Surinamese	Female	Prediabetes
Medium VLDL	0.088362	-0.0140948	0.191871	Ghanaian	Female	Prediabetes
Medium VLDL	0.141468	0.0501242	0.234133	European	Male	Diabetes
Medium VLDL	0.0621523	0.00685488	0.11712	African Surinamese	Male	Diabetes
Medium VLDL	0.0312573	-0.0212961	0.0892292	Ghanaian	Male	Diabetes
Medium VLDL	0.108518	0.00996899	0.207226	European	Female	Diabetes
Medium VLDL	0.029202	-0.0134462	0.0722609	African Surinamese	Female	Diabetes
Medium VLDL	-0.00169295	-0.0556566	0.0555558	Ghanaian	Female	Diabetes
Small VLDL	0.121069	0.0523476	0.195218	European	Male	Prediabetes
Small VLDL	0.0947885	0.0211164	0.162967	African Surinamese	Male	Prediabetes
Small VLDL	0.0681392	-4.82071e-05	0.134989	Ghanaian	Male	Prediabetes
Small VLDL	0.0959162	0.0248262	0.172796	European	Female	Prediabetes
Small VLDL	0.0696354	-4.53618e-05	0.137131	African Surinamese	Female	Prediabetes
Small VLDL	0.0429861	-0.0276846	0.108936	Ghanaian	Female	Prediabetes
Small VLDL	0.0802789	0.0219804	0.136137	European	Male	Diabetes
Small VLDL	0.053998	0.0180598	0.0870972	African Surinamese	Male	Diabetes
Small VLDL	0.0273488	-0.0110516	0.0618329	Ghanaian	Male	Diabetes
Small VLDL	0.0551258	-0.00497175	0.114451	European	Female	Diabetes
Small VLDL	0.028845	0.0024032	0.0566007	African Surinamese	Female	Diabetes
Small VLDL	0.0021957	-0.0345122	0.0370159	Ghanaian	Female	Diabetes
Very small VLDL	0.0444198	-0.00366098	0.0931916	European	Male	Prediabetes
Very small VLDL	0.0311878	-0.0172892	0.079038	African Surinamese	Male	Prediabetes
Very small VLDL	0.0235619	-0.0202058	0.0683811	Ghanaian	Male	Prediabetes
Very small VLDL	0.0303597	-0.0192735	0.0804772	European	Female	Prediabetes
Very small VLDL	0.0171277	-0.0289022	0.0645548	African Surinamese	Female	Prediabetes
Very small VLDL	0.00950181	-0.0343461	0.0545257	Ghanaian	Female	Prediabetes
Very small VLDL	0.0547726	0.0153109	0.0959969	European	Male	Diabetes
Very small VLDL	0.0415406	0.0183852	0.0639887	African Surinamese	Male	Diabetes
Very small VLDL	0.0339147	0.00941256	0.0589393	Ghanaian	Male	Diabetes
Very small VLDL	0.0407125	-0.000882547	0.0845638	European	Female	Diabetes
Very small VLDL	0.0274805	0.0091554	0.0459232	African Surinamese	Female	Diabetes
Very small VLDL	0.0198546	-0.00393736	0.0439819	Ghanaian	Female	Diabetes
IDL	0.0196937	-0.03147	0.0701126	European	Male	Prediabetes
IDL	0.00891863	-0.0418434	0.0602486	African Surinamese	Male	Prediabetes
IDL	0.00548869	-0.0437967	0.0511889	Ghanaian	Male	Prediabetes
IDL	0.010868	-0.0410801	0.0625574	European	Female	Prediabetes
IDL	9.29266e-05	-0.0512405	0.0469935	African Surinamese	Female	Prediabetes
IDL	-0.00333701	-0.0503977	0.0436539	Ghanaian	Female	Prediabetes
IDL	0.0542758	0.0118423	0.094314	European	Male	Diabetes
IDL	0.0435007	0.0178285	0.0675042	African Surinamese	Male	Diabetes
IDL	0.0400707	0.0159934	0.0670821	Ghanaian	Male	Diabetes
IDL	0.0454501	0.00281678	0.0900089	European	Female	Diabetes
IDL	0.034675	0.0149618	0.0545634	African Surinamese	Female	Diabetes
IDL	0.031245	0.00686492	0.058031	Ghanaian	Female	Diabetes
Large LDL	0.0232772	-0.0392215	0.083207	European	Male	Prediabetes
Large LDL	0.0129814	-0.0470122	0.0721028	African Surinamese	Male	Prediabetes
Large LDL	0.00687771	-0.0494215	0.0627998	Ghanaian	Male	Prediabetes
Large LDL	0.0145839	-0.0496215	0.0780985	European	Female	Prediabetes
Large LDL	0.00428808	-0.0562522	0.0585777	African Surinamese	Female	Prediabetes
Large LDL	-0.00181562	-0.0577673	0.0516055	Ghanaian	Female	Prediabetes
Large LDL	0.064508	0.0110027	0.110532	European	Male	Diabetes
Large LDL	0.0542122	0.0237347	0.0797833	African Surinamese	Male	Diabetes
Large LDL	0.0481085	0.0177078	0.0782219	Ghanaian	Male	Diabetes
Large LDL	0.0558147	0.00215494	0.107781	European	Female	Diabetes
Large LDL	0.0455189	0.0223763	0.0686664	African Surinamese	Female	Diabetes
Large LDL	0.0394152	0.0088973	0.0679494	Ghanaian	Female	Diabetes
Medium LDL	0.0467418	-0.0305976	0.120412	European	Male	Prediabetes
Medium LDL	0.0499852	-0.0265354	0.124193	African Surinamese	Male	Prediabetes
Medium LDL	0.0491221	-0.0218471	0.116711	Ghanaian	Male	Prediabetes
Medium LDL	0.0295763	-0.0496177	0.105157	European	Female	Prediabetes
Medium LDL	0.0328197	-0.0407902	0.10429	African Surinamese	Female	Prediabetes
Medium LDL	0.0319566	-0.0392126	0.100176	Ghanaian	Female	Prediabetes
Medium LDL	0.0666988	0.00475634	0.124537	European	Male	Diabetes
Medium LDL	0.0699422	0.0356398	0.103843	African Surinamese	Male	Diabetes
Medium LDL	0.0690791	0.0287671	0.104724	Ghanaian	Male	Diabetes
Medium LDL	0.0495333	-0.011129	0.114006	European	Female	Diabetes
Medium LDL	0.0527767	0.0257408	0.0819628	African Surinamese	Female	Diabetes
Medium LDL	0.0519136	0.0144351	0.085996	Ghanaian	Female	Diabetes
Small LDL	0.0403548	-0.035102	0.116758	European	Male	Prediabetes
Small LDL	0.0469207	-0.028159	0.121875	African Surinamese	Male	Prediabetes
Small LDL	0.0481807	-0.0187401	0.120582	Ghanaian	Male	Prediabetes
Small LDL	0.0276154	-0.0507708	0.104779	European	Female	Prediabetes
Small LDL	0.0341814	-0.0368333	0.107379	African Surinamese	Female	Prediabetes
Small LDL	0.0354413	-0.0332441	0.103629	Ghanaian	Female	Prediabetes
Small LDL	0.0565995	-0.00880542	0.117339	European	Male	Diabetes
Small LDL	0.0631655	0.0248264	0.0990146	African Surinamese	Male	Diabetes
Small LDL	0.0644254	0.0256948	0.10204	Ghanaian	Male	Diabetes
Small LDL	0.0438602	-0.0182132	0.11316	European	Female	Diabetes
Small LDL	0.0504261	0.0198692	0.0804217	African Surinamese	Female	Diabetes
Small LDL	0.0516861	0.0134552	0.0874579	Ghanaian	Female	Diabetes
